# Supplementary material for: Evaluating tree biomass estimation in trans-Atlantic mangrove species: Comparing bole diameter measurements for improved accuracy
Source: PLoS One. 2025 Sep 11;20(9):e0323926. doi: 10.1371/journal.pone.0323926 (PMC12425185; doi:10.1371/journal.pone.0323926)
Supplement: S1 Table — The first and second columns contain the Log10 transformed Y and X variables, respectively, followed by the dataset, group, sample size (n), R2 values, slope with lower and upper 95% confidence intervals, and intercept with lower and upper 95% confidence intervals. Thick borders are included to help the reader identify data analyzed at the same level. (XLSX) [file pone.0323926.s001.xlsx]

## Sheet: TableS1
	Log10 Y variable	Log10 X variable	Dataset	Group	n	R2	Slope	LowCI	UppCI	Interc	LowCI	UppCI
	Dry Mass (kg)	BSD (cm)	San Juan	none	150	0.901	2.814	2.662	2.965	-1.425	-1.539	-1.311
	Dry Mass (kg)	D30 (cm)	San Juan	none	145	0.943	2.229	2.138	2.32	-0.8007	-0.8685	-0.733
	Dry Mass (kg)	DBH (cm)	San Juan	none	112	0.934	1.852	1.759	1.945	-0.2573	-0.3286	-0.1861
	Dry Mass (kg)	BSD (cm)	San Juan	A. germinans	39	0.959	3.155	2.938	3.372	-1.64	-1.784	-1.497
	Dry Mass (kg)	BSD (cm)	San Juan	C. erectus	32	0.954	2.376	2.181	2.571	-1.025	-1.162	-0.889
	Dry Mass (kg)	BSD (cm)	San Juan	L. racemosa	38	0.951	2.499	2.306	2.692	-1.348	-1.531	-1.165
	Dry Mass (kg)	BSD (cm)	San Juan	R. mangle	41	0.881	3.52	3.101	3.938	-1.705	-1.977	-1.433
	Dry Mass (kg)	D30 (cm)	San Juan	A. germinans	37	0.971	2.334	2.197	2.472	-0.8537	-0.9431	-0.7643
	Dry Mass (kg)	D30 (cm)	San Juan	C. erectus	32	0.965	2.254	2.093	2.415	-0.7964	-0.9015	-0.6913
	Dry Mass (kg)	D30 (cm)	San Juan	L. racemosa	37	0.907	2.043	1.819	2.267	-0.8212	-1.0339	-0.6084
	Dry Mass (kg)	D30 (cm)	San Juan	R. mangle	39	0.982	2.523	2.408	2.638	-0.7765	-0.8532	-0.6998
	Dry Mass (kg)	DBH (cm)	San Juan	A. germinans	26	0.951	1.938	1.752	2.123	-0.3369	-0.4658	-0.2081
	Dry Mass (kg)	DBH (cm)	San Juan	C. erectus	27	0.884	1.708	1.453	1.963	-0.2184	-0.3812	-0.0556
	Dry Mass (kg)	DBH (cm)	San Juan	L. racemosa	32	0.95	1.796	1.643	1.949	-0.2736	-0.4144	-0.1328
	Dry Mass (kg)	DBH (cm)	San Juan	R. mangle	27	0.974	2.063	1.925	2.202	-0.2536	-0.354	-0.1532
	Dry Mass (kg)	BSD (cm)	Biscayne	none	148	0.858	3.06	2.856	3.264	-2.053	-2.134	-1.971
	Dry Mass (kg)	D30 (cm)	Biscayne	none	94	0.941	2.473	2.344	2.602	-1.193	-1.239	-1.147
	Dry Mass (kg)	DBH (cm)	Biscayne	none	41	0.593	1.274	0.932	1.615	-0.2124	-0.3271	-0.0977
	Dry Mass (kg)	BSD (cm)	Biscayne	A. germinans	26	0.975	3.08	2.871	3.289	-1.707	-1.795	-1.618
	Dry Mass (kg)	BSD (cm)	Biscayne	L. racemosa	56	0.953	2.756	2.59	2.922	-2.054	-2.127	-1.982
	Dry Mass (kg)	BSD (cm)	Biscayne	R. mangle	66	0.822	4.745	4.193	5.297	-2.666	-2.861	-2.471
	Dry Mass (kg)	D30 (cm)	Biscayne	A. germinans	21	0.984	2.247	2.11	2.385	-1.128	-1.186	-1.071
	Dry Mass (kg)	D30 (cm)	Biscayne	L. racemosa	22	0.989	2.315	2.199	2.431	-1.172	-1.225	-1.119
	Dry Mass (kg)	D30 (cm)	Biscayne	R. mangle	51	0.911	3.019	2.747	3.291	-1.28	-1.352	-1.209
	Dry Mass (kg)	DBH (cm)	Biscayne	A. germinans	13	0.974	1.752	1.564	1.941	-0.517	-0.5864	-0.4476
	Dry Mass (kg)	DBH (cm)	Biscayne	L. racemosa	14	0.921	2.086	1.702	2.47	-0.615	-0.7561	-0.4739
	Dry Mass (kg)	DBH (cm)	Biscayne	R. mangle	14	0.909	1.666	1.334	1.998	0.1551	0.0736	0.2367
