# Supplementary material for: Evaluating tree biomass estimation in trans-Atlantic mangrove species: Comparing bole diameter measurements for improved accuracy
Source: PLoS One. 2025 Sep 11;20(9):e0323926. doi: 10.1371/journal.pone.0323926 (PMC12425185; doi:10.1371/journal.pone.0323926)
Supplement: S2 Table — Columns in order contain the dataset, species, mean BSD, D30 and DBH measures, tree height, above ground dry mass (kg), and mean canopy diameter (m). Columns J-U contain the predicted mass based on allometric equations given in Table 1, using interspecific combined data (columns J-L), intraspecific combined data (columns M-O), interspecific site data (columns P-R), and intraspecific site data (Columns S-U). (XLSX) [file pone.0323926.s002.xlsx]

## Sheet: Table S2
											Interspecific Combined			Intraspecific Combined			Interspecific Site			Intraspecific Site
	Dataset	Species	Mean BSD (cm)	Mean D30 (cm)	Mean DBH (cm)	Height (m)	AboveGroundMassDry (kg)	Mean Canopy (m)		Mass Predicted BSD	Mass Predicted D30	Mass Predicted DBH	Mass Predicted BSD	Mass Predicted D30	Mass Predicted DBH	Mass Predicted BSD	Mass Predicted D30	Mass Predicted DBH	Mass Predicted BSD	Mass Predicted D30	Mass Predicted DBH
	San Juan	Avicennia germinans	7.1	6.2	4.5	4	10.68			7.00671	8.2511	8.55846	10.4216	8.1851	7.36203	9.34202	9.23084	8.96911	11.1102	9.8956	8.49036
	San Juan	Avicennia germinans	11.5	9.6	7.8	7	17.52	1.85		32.6307	23.8737	23.0855	47.9988	23.2619	22.2041	36.2914	24.4615	24.8404	50.8747	27.455	24.6535
	San Juan	Avicennia germinans	5.4	5.2	4.3	4.76	5.28	1.515		2.92642	5.38131	7.88455	4.38017	5.3769	6.72003	4.3247	6.23694	8.24487	4.68492	6.56375	7.77431
	San Juan	Avicennia germinans	2.5	2.2	1.8	2.6	0.6	0.95		0.250858	0.665407	1.63875	0.382187	0.688728	1.17039	0.495226	0.916769	1.64348	0.412573	0.881484	1.43787
	San Juan	Avicennia germinans	5.1	4.7	3.9	4.21	5.52	1.4		2.43865	4.20918	6.6112	3.65489	4.2232	5.52417	3.68216	4.97859	6.881	3.91187	5.18414	6.43403
	San Juan	Avicennia germinans	15.7	15.3	15.1	9.8	120.66	5.275		88.0886	74.0969	76.0106	128.651	70.8317	83.6001	87.1488	69.1317	84.4239	135.851	81.4835	88.6865
	San Juan	Avicennia germinans	1.185	0.835		0.65	0.0378	0.165		0.0231826	0.0631972	#NUM!	0.0359307	0.0680627	#NUM!	0.0605959	0.105789	#NUM!	0.0391364	0.091879	#NUM!
	San Juan	Avicennia germinans	1.225	0.9		0.9	0.0756	0.27		0.0257724	0.0758245	#NUM!	0.0399142	0.0814114	#NUM!	0.0665296	0.125028	#NUM!	0.043458	0.109447	#NUM!
	San Juan	Avicennia germinans	1.125	0.73		1	0.0432	0.13		0.0196416	0.0455905	#NUM!	0.030479	0.0493717	#NUM!	0.0523532	0.0784055	#NUM!	0.033219	0.0671422	#NUM!
	San Juan	Avicennia germinans	1.43	1.01		1.3	0.1182	0.33		0.0422204	0.100346	#NUM!	0.0651552	0.107232	#NUM!	0.102829	0.161671	#NUM!	0.0708085	0.143247	#NUM!
	San Juan	Avicennia germinans	7.9	7.9	5.5	5.1	13.92	1.43		9.84987	14.8674	12.2918	14.6145	14.6026	11.0131	12.616	15.842	13.0062	15.5601	17.4205	12.5263
	San Juan	Avicennia germinans	2.1	2.1	1.1	2.2	0.36	0.5		0.14384	0.594282	0.674019	0.220023	0.616285	0.435587	0.303197	0.826469	0.660175	0.238014	0.790788	0.553629
	San Juan	Avicennia germinans	4	3.8	2.5	3.7	2.64	1.5		1.1235	2.51116	2.96404	1.69326	2.54158	2.2629	1.85865	3.09983	3.01985	1.8176	3.15657	2.71774
	San Juan	Avicennia germinans	2.4	2.2	1	2.2	0.36	0.55		0.220229	0.665407	0.567545	0.335837	0.688728	0.359749	0.441483	0.916769	0.55335	0.362716	0.881484	0.460257
	San Juan	Avicennia germinans	3.6	3.1	2.4	3.7	1.68	0.945		0.802796	1.53112	2.7536	1.21286	1.56265	2.08489	1.38177	1.969	2.79996	1.30357	1.96263	2.51102
	San Juan	Avicennia germinans	2	1.9	0.65	1.75	0.5898	0.59		0.123108	0.465984	0.260913	0.188522	0.485224	0.151536	0.264301	0.661214	0.249181	0.204056	0.626053	0.199722
	San Juan	Avicennia germinans	2.7	2	0.755	1.9	0.6342	0.8		0.320664	0.527841	0.341835	0.487673	0.54848	0.204663	0.614975	0.741303	0.32882	0.52596	0.705674	0.266969
	San Juan	Avicennia germinans	1.42	0.705		1.2	0.0762	0.265		0.0412857	0.041889	#NUM!	0.0637231	0.045428	#NUM!	0.100818	0.072546	#NUM!	0.069258	0.0618975	#NUM!
	San Juan	Avicennia germinans	1	0.615		0.85	0.0396	0.275		0.0134896	0.0300584	#NUM!	0.0209894	0.032781	#NUM!	0.0375837	0.053506	#NUM!	0.0229087	0.0450023	#NUM!
	San Juan	Avicennia germinans	18	17.3	16.8	9.5	169.38	8.6		136.245	99.8739	92.1421	198.357	94.9931	103.561	128.037	90.9086	102.866	209.115	108.542	109.056
	San Juan	Avicennia germinans	5.7	5.5	4.7	5.9	10.02	2.025		3.47729	6.1671	9.25688	5.19823	6.1479	8.03342	5.03538	7.06754	9.72132	5.55629	7.48181	9.23689
	San Juan	Avicennia germinans	14.5	13.9	14.7	9.1	87.78	4.735		68.354	58.6848	72.417	100.012	56.32	79.2147	69.677	55.8187	80.3289	105.71	65.1323	84.1901
	San Juan	Avicennia germinans	9.7	8.4	8	7	30.3	5.055		18.9584	17.2583	24.1643	27.9967	16.9084	23.3615	22.4789	18.1643	26.0329	29.7348	20.1033	25.8934
	San Juan	Avicennia germinans	6.8	6	5.3	7	13.68	3.075		6.10525	7.61917	11.4972	9.08983	7.56839	10.224	8.27332	8.58023	12.1439	9.6954	9.16653	11.6586
	San Juan	Avicennia germinans	6.4	6.2	5.3	6.9	12.78	1.575		5.03169	8.2511	11.4972	7.50191	8.1851	10.224	6.97574	9.23084	12.1439	8.00752	9.8956	11.6586
	San Juan	Avicennia germinans	3.2	2.8	2.1	3.3	1.62	1.02		0.551351	1.19562	2.16413	0.835237	1.22535	1.59476	0.991955	1.56933	2.1865	0.898976	1.54763	1.93848
	San Juan	Avicennia germinans	6.5	6.1	4.6	6.2	11.04	1.82		5.28681	7.93143	8.90461	7.87946	7.87323	7.69405	7.28682	8.90226	9.34173	8.40895	9.52708	8.85982
	San Juan	Avicennia germinans	7.6	7.2	6.6	6.2	NaN	2.2		8.70553	11.8664	17.0788	12.9282	11.6995	15.8791	11.3138	12.8823	18.2304	13.771	14.0286	17.8351
	San Juan	Avicennia germinans	7.8	7.5	7.1	7.5	11.64	1.6		9.45762	13.1038	19.4836	14.0367	12.898	18.3855	12.1718	14.1095	20.8704	14.9472	15.431	20.5465
	San Juan	Avicennia germinans	2.7	1.94	1.107	2.3	0.48	0.65		0.320664	0.490183	0.681777	0.487673	0.509986	0.441168	0.614975	0.692644	0.667977	0.52596	0.657248	0.560477
	San Juan	Avicennia germinans	2.545	1.73	1.165	2.5	0.48	0.53		0.265549	0.371067	0.74757	0.404402	0.387875	0.488783	0.520721	0.536543	0.734236	0.436461	0.503037	0.618785
	San Juan	Avicennia germinans	1.27	0.825		1.1	0.096	0.5		0.0289157	0.0613738	#NUM!	0.0447452	0.0661315	#NUM!	0.0736383	0.102985	#NUM!	0.0486968	0.0893313	#NUM!
	San Juan	Avicennia germinans	12.6	12.2	10.5	8.68	38.64	2.9		43.6699	42.742	39.4662	64.1023	41.2395	40.3206	46.9292	41.7346	43.0767	67.8686	48.0357	43.8596
	San Juan	Avicennia germinans	10.5	10.3	8.9	5.7	45.24	3		24.4115	28.3266	29.2887	35.9838	27.5212	28.9352	28.0948	28.6163	31.7154	38.1814	32.3565	31.836
	San Juan	Avicennia germinans	0.605			0.105	0.0012	0.0615		0.00271519	#NUM!	#NUM!	0.00427385	#NUM!	#NUM!	0.00913818	#NUM!	#NUM!	0.00469287	#NUM!	#NUM!
	San Juan	Avicennia germinans	0.695			0.094	0.0012	0.067		0.00422602	#NUM!	#NUM!	0.0066308	#NUM!	#NUM!	0.0135004	#NUM!	#NUM!	0.00726879	#NUM!	#NUM!
	San Juan	Avicennia germinans	0.79	0.3		0.402	0.012	0.198		0.00635961	0.00525297	#NUM!	0.00994913	0.00589987	#NUM!	0.0193608	0.010802	#NUM!	0.0108896	0.0084256	#NUM!
	San Juan	Avicennia germinans	1.27	0.34		0.51	0.0384	0.3615		0.0289157	0.00712023	#NUM!	0.0447452	0.00795615	#NUM!	0.0736383	0.014278	#NUM!	0.0486968	0.0112842	#NUM!
	San Juan	Avicennia germinans	2.525	0.74		0.987	0.1914	0.738		0.258949	0.047123	#NUM!	0.394423	0.0510029	#NUM!	0.509288	0.0808198	#NUM!	0.42573	0.0693086	#NUM!
	San Juan	Avicennia germinans	3.905	1.28		1.215	0.3492	0.843		1.04057	0.178452	#NUM!	1.56915	0.188853	#NUM!	1.73709	0.274139	#NUM!	1.68486	0.249016	#NUM!
	San Juan	Conocarpus erectus	2.525	2.13		1.32	1.38	1.535		0.258949	0.615124	#NUM!	0.852654	0.879362	#NUM!	0.509288	0.853018	#NUM!	0.852654	0.879362	#NUM!
	San Juan	Conocarpus erectus	2.44	2.33	0.53	2.54	1.38	0.9		0.232153	0.765024	0.180548	0.786028	1.07652	0.204674	0.462503	1.04192	0.170749	0.786028	1.07652	0.204674
	San Juan	Conocarpus erectus	7.5	6.9	5.9	5.7	13.38	2.5		8.34537	10.7005	13.9514	11.3278	12.4384	12.5492	10.8999	11.7164	14.8121	11.3278	12.4384	12.5492
	San Juan	Conocarpus erectus	5.34	4.68	4.15	6.8	4.68	1.35		2.82395	4.16579	7.39535	5.05403	5.18483	6.8806	4.19084	4.93149	7.72014	5.05403	5.18483	6.8806
	San Juan	Conocarpus erectus	4.635	4.36	3.605	9.3	4.62	0.75		1.79762	3.50713	5.73663	3.61022	4.4198	5.40996	2.81361	4.21129	5.94824	3.61022	4.4198	5.40996
	San Juan	Conocarpus erectus	3.28	2.86	2.7	7.2	1.8	0.525		0.596537	1.25884	3.40549	1.58751	1.70863	3.30194	1.06333	1.64528	3.48246	1.58751	1.70863	3.30194
	San Juan	Conocarpus erectus	6.3	5.65	4.7	8.9	7.86	0.6		4.78516	6.58382	9.25688	7.48571	7.92715	8.51027	6.67336	7.5044	9.72132	7.48571	7.92715	8.51027
	San Juan	Conocarpus erectus	3.925	3.555	2.98	8.93	3.66	0.8		1.05767	2.1357	4.06899	2.432	2.78992	3.90806	1.76224	2.67191	4.1807	2.432	2.78992	3.90806
	San Juan	Conocarpus erectus	7.28	6.8	5.35	10.2	10.8	0.75		7.58925	10.3275	11.6937	10.5542	12.0358	10.6176	10.0239	11.3413	12.3569	10.5542	12.0358	10.6176
	San Juan	Conocarpus erectus	3.715	3.205	2.735	3.7	6.84	1.385		0.887501	1.66021	3.48555	2.13414	2.2087	3.37538	1.50961	2.12076	3.56652	2.13414	2.2087	3.37538
	San Juan	Conocarpus erectus	14.5	14	11.2	10.9	51.6	4.4		68.354	59.7161	44.3393	54.2513	61.2876	37.5029	69.677	56.7178	48.5458	54.2513	61.2876	37.5029
	San Juan	Conocarpus erectus	9	5.5	4.1	7.4	6.3	1.25		14.9291	6.1671	7.23539	17.4695	7.46066	6.73961	18.207	7.06754	7.54876	17.4695	7.46066	6.73961
	San Juan	Conocarpus erectus	9.2	8.6	7.5	10.9	23.34	2.4		16.0134	18.2739	21.5085	18.406	20.4343	18.9062	19.3686	19.1424	23.1001	18.406	20.4343	18.9062
	San Juan	Conocarpus erectus	11.8	11.1	9.1	10.9	37.14	2.65		35.4245	33.9731	30.4867	33.25	36.321	26.3053	39.019	33.8084	33.048	33.25	36.321	26.3053
	San Juan	Conocarpus erectus	9.9	8.9	7.3	8.1	16.92	1.71		20.2337	19.8618	20.4849	21.9093	22.0762	18.0533	23.8077	20.6629	21.9722	21.9093	22.0762	18.0533
	San Juan	Conocarpus erectus	12	9.9	8.5	9.42	30.18	3.64		37.3756	25.7273	26.957	34.6047	28.0648	23.4125	40.9087	26.1982	29.1262	34.6047	28.0648	23.4125
	San Juan	Conocarpus erectus	10.5	9.5	7.9	9.81	26.28	1.92		24.4115	23.2739	23.6221	25.1968	25.5734	20.6608	28.0948	23.8971	25.4335	25.1968	25.5734	20.6608
	San Juan	Conocarpus erectus	7.9	7.1	6	8.8	15.06	1.985		9.84987	11.4699	14.3809	12.8163	13.2659	12.9146	12.616	12.4869	15.2804	12.8163	13.2659	12.9146
	San Juan	Conocarpus erectus	13.7	11.2	11	10.3	42.78	2.45		57.0346	34.7216	42.9213	47.4076	37.0627	36.3663	59.3925	34.4911	46.9526	47.4076	37.0627	36.3663
	San Juan	Conocarpus erectus	4.15	4.83	3.51	6.5	3.6	1.975		1.26349	4.49771	5.46681	2.7764	5.56694	5.16874	2.06152	5.29076	5.6612	2.7764	5.56694	5.16874
	San Juan	Conocarpus erectus	3.24	3.16	2.26	4.6	1.62	0.86		0.573639	1.60413	2.47065	1.5419	2.13941	2.43679	1.02724	2.05496	2.50501	1.5419	2.13941	2.43679
	San Juan	Conocarpus erectus	2.3	1.96	1.15	2.5	0.36	0.625		0.19227	0.502553	0.730296	0.68307	0.72903	0.76855	0.391654	0.708661	0.716824	0.68307	0.72903	0.76855
	San Juan	Conocarpus erectus	4.45	3.15	2.19	3.3	3.72	2.3		1.57859	1.59182	2.33432	3.2772	2.12418	2.30929	2.50891	2.04049	2.36321	3.2772	2.12418	2.30929
	San Juan	Conocarpus erectus	3.42	3.01	2.24	3.46	1.62	0.7		0.681621	1.42533	2.43135	1.75326	1.91729	2.40007	1.19605	1.84385	2.46411	1.75326	1.91729	2.40007
	San Juan	Conocarpus erectus	1.4	1.2	0.7	2.4	0.1158	0.5		0.0394592	0.152549	0.298234	0.209991	0.241254	0.329175	0.0968733	0.237408	0.285839	0.209991	0.241254	0.329175
	San Juan	Conocarpus erectus	2.8	2	1.2	3.2	0.4002	0.65		0.360109	0.527841	0.788575	1.09005	0.762995	0.826498	0.681244	0.741303	0.77561	1.09005	0.762995	0.826498
	San Juan	Conocarpus erectus	1.3	0.9		1.2	0.1824	0.65		0.0311515	0.0758245	#NUM!	0.176088	0.126143	#NUM!	0.0786387	0.125028	#NUM!	0.176088	0.126143	#NUM!
	San Juan	Conocarpus erectus	1.4	1		1.3	0.1356	0.6		0.0394592	0.097949	#NUM!	0.209991	0.159956	#NUM!	0.0968733	0.158125	#NUM!	0.209991	0.159956	#NUM!
	San Juan	Conocarpus erectus	1	0.8		1.2	0.102	0.525		0.0134896	0.056952	#NUM!	0.0944061	0.0967308	#NUM!	0.0375837	0.0961585	#NUM!	0.0944061	0.0967308	#NUM!
	San Juan	Conocarpus erectus	1.5	1.2	0.3	1.64	0.1836	0.605		0.0491735	0.152549	0.0646736	0.247396	0.241254	0.0774325	0.117631	0.237408	0.0595153	0.247396	0.241254	0.0774325
	San Juan	Conocarpus erectus	0.8	0.6		1.2	0.0828	0.55		0.00661999	0.0283079	#NUM!	0.0555574	0.050577	#NUM!	0.0200584	0.0506406	#NUM!	0.0555574	0.050577	#NUM!
	San Juan	Conocarpus erectus	1.6	1.3	0.9	2.3	0.2688	0.8		0.0604147	0.185303	0.469303	0.288396	0.288954	0.505646	0.141057	0.283779	0.455258	0.288396	0.288954	0.505646
	San Juan	Laguncularia racemosa	2.62	2.175	1.835	4.32	0.72	0.725		0.291327	0.647181	1.69668	0.198139	0.555946	1.15565	0.565067	0.89371	1.70315	0.498121	0.738634	1.58303
	San Juan	Laguncularia racemosa	3.23	2.975	1.83	4.36	0.78	0.95		0.56801	1.38539	1.68835	0.366469	1.13192	1.14952	1.01835	1.7964	1.69457	0.840421	1.40066	1.5753
	San Juan	Laguncularia racemosa	3.135	2.79	1.57	3	0.78	0.865		0.516414	1.18527	1.28057	0.335696	0.978411	0.852724	0.936294	1.55687	1.27587	0.780005	1.22848	1.19629
	San Juan	Laguncularia racemosa	7.9	7.25	5.75	5.4	16.14	2.825		9.84987	12.0676	13.3181	5.07257	8.55002	10.7051	12.616	13.0826	14.1223	7.85543	8.64312	12.313
	San Juan	Laguncularia racemosa	15	13.9	11	5.8	39.78	3.275		76.1607	58.6848	42.9213	33.37	37.4665	37.9031	76.6515	55.8187	46.9526	38.9989	32.6723	39.4767
	San Juan	Laguncularia racemosa	22	22.2	18	12.4	99.72	4.83		258.421	183.079	104.355	102.811	108.448	98.9751	225.205	158.497	116.887	101.558	85.0353	95.6025
	San Juan	Laguncularia racemosa	23.9	22.1	19.7	13.8	119.82	4.78		336.581	181.081	122.805	131.139	107.342	118.009	284.323	156.91	138.15	124.916	84.2546	112.425
	San Juan	Laguncularia racemosa	16.1	17	14.7	10.3	59.34	2.93		95.4497	95.7174	72.417	41.0823	59.1724	66.6963	93.5423	87.432	80.3289	46.5434	49.2955	66.4511
	San Juan	Laguncularia racemosa	15.9	13.4	12	11.9	38.7	2.765		91.7185	53.6864	50.2161	39.6009	34.4769	44.9081	90.3091	51.4419	55.1625	45.1119	30.3162	46.154
	San Juan	Laguncularia racemosa	13.6	13	11.7	11.1	36.36	1.915		55.7172	49.8749	47.9742	25.0229	32.1848	42.7459	58.1806	48.0817	52.6357	30.5291	28.4962	44.1024
	San Juan	Laguncularia racemosa	9.5	8.3	6.4	6.5	9.18	1.425		17.7394	16.7633	16.1566	8.72071	11.6227	13.19	21.1989	17.6858	17.2205	12.4546	11.394	14.9245
	San Juan	Laguncularia racemosa	8	6.9	5	7	6.36	0.545		10.2531	10.7005	10.35	5.26355	7.64166	8.15253	13.0706	11.7164	10.9017	8.10629	7.81212	9.57966
	San Juan	Laguncularia racemosa	6.7	6	3.6	4.6	3.12	1.145		5.82343	7.61917	5.72229	3.12614	5.56421	4.29768	7.9355	8.58023	5.93297	5.20428	5.87169	5.3103
	San Juan	Laguncularia racemosa	17.2	16.6	12.9	9.2	54.6	4.505		117.852	90.3364	57.2142	49.8864	56.059	51.7058	112.662	82.9127	63.0684	54.9017	46.9549	52.5556
	San Juan	Laguncularia racemosa	7.9	6	5.3	6.5	6	1.47		9.84987	7.61917	11.4972	5.07257	5.56421	9.133	12.616	8.58023	12.1439	7.85543	5.87169	10.6365
	San Juan	Laguncularia racemosa	19.2	17.2	13.4	8.4	62.22	2.55		167.391	98.4768	61.2769	68.919	60.7645	55.6836	153.536	89.7414	67.6703	72.2719	50.4876	56.2704
	San Juan	Laguncularia racemosa			11.3	10.1	36.78	2.58		#NUM!	#NUM!	45.0561	#NUM!	#NUM!	39.9438	#NUM!	#NUM!	49.3516	#NUM!	#NUM!	41.4313
	San Juan	Laguncularia racemosa	3.5	3.2	1	2.1	0.78	0.7		0.733799	1.65392	0.567545	0.463951	1.33564	0.353997	1.27646	2.11339	0.55335	1.02713	1.62563	0.532108
	San Juan	Laguncularia racemosa	3.2	2.6	1.5	2.3	1.68	1.8		0.551351	0.998585	1.17942	0.356558	0.833661	0.780193	0.991955	1.33038	1.17252	0.82105	1.06363	1.1022
	San Juan	Laguncularia racemosa	2.7	2.3	0.525	1.8	0.54	1.085		0.320664	0.741308	0.177487	0.216445	0.631135	0.10083	0.614975	1.01226	0.167778	0.537005	0.827961	0.167265
	San Juan	Laguncularia racemosa	4	3.5	1.4	3.3	2.34	2.6		1.1235	2.05629	1.04139	0.686835	1.63695	0.68203	1.85865	2.58064	1.03188	1.434	1.95223	0.973747
	San Juan	Laguncularia racemosa	12.9	12.5	10.2	6.63	35.28			47.074	45.341	37.4554	21.4246	29.4432	32.7161	50.1417	44.0567	40.8251	26.7525	26.3019	34.4704
	San Juan	Laguncularia racemosa	7.2	6.9	4.9	6.59	6.96			7.3264	10.7005	9.97961	3.86227	7.64166	7.83776	9.71703	11.7164	10.5013	6.2298	7.81212	9.2383
	San Juan	Laguncularia racemosa	19.3	17.9	16.6	7.42	83.22			170.188	108.501	90.1727	69.9789	66.5237	84.5261	155.797	98.0865	100.61	73.2163	54.7745	82.6636
	San Juan	Laguncularia racemosa	11	10.8	9.5	7.7	39.6			28.3167	31.7848	32.9468	13.4156	21.1287	28.4828	32.0243	31.8055	35.7886	17.9655	19.5112	30.3383
	San Juan	Laguncularia racemosa	12.7	10.8	9.8	7.74	43.02			44.7851	31.7848	34.8475	20.4633	21.1287	30.2621	47.9848	31.8055	37.9097	25.728	19.5112	32.0806
	San Juan	Laguncularia racemosa	59	53	38.7	12.3	698.28			6011.99	1517.02	415.174	1865.36	781.819	439.996	3615.58	1102.58	482.437	1194.98	503.148	378.032
	San Juan	Laguncularia racemosa	17.8	17	13.8	11.9	59.04			131.474	95.7174	64.6163	55.1739	59.1724	58.9691	124.074	87.432	71.4589	59.8136	49.2955	59.323
	San Juan	Laguncularia racemosa	23.6	21.8	16	12.9	96.06			323.288	175.166	84.3786	126.362	104.063	78.6737	274.394	152.202	93.9789	121.034	81.9345	77.3748
	San Juan	Laguncularia racemosa	7.9	6.8	6.2	7.22	12.72	1.5		9.84987	10.3275	15.2572	5.07257	7.39257	12.3986	12.616	11.3413	16.2371	7.85543	7.58256	14.0973
	San Juan	Laguncularia racemosa	34	30	24.5	12.65	272.04	3.9		1036.14	380.544	181.993	369.39	214.815	180.503	766.623	310.101	206.888	301.416	157.311	166.319
	San Juan	Laguncularia racemosa	1.93	1.605	1.36	2.9	0.66	2.065		0.109882	0.309246	0.988335	0.0807174	0.278887	0.644566	0.239088	0.453946	0.977944	0.232064	0.396995	0.924349
	San Juan	Laguncularia racemosa	1.215	0.9		1.091	0.0936	0.541		0.0251072	0.0758245	#NUM!	0.0207245	0.075012	#NUM!	0.0650126	0.125028	#NUM!	0.0730056	0.121764	#NUM!
	San Juan	Laguncularia racemosa	0.64	0.585		0.996	0.0336	0.2555		0.00324873	0.0266188	#NUM!	0.00315179	0.0282126	#NUM!	0.0107051	0.047862	#NUM!	0.0147111	0.0505009	#NUM!
	San Juan	Laguncularia racemosa	0.755	0.65		1.102	0.0732	0.328		0.00550365	0.0343858	#NUM!	0.00512163	0.0358355	#NUM!	0.0170429	0.0605318	#NUM!	0.0222326	0.0626299	#NUM!
	San Juan	Laguncularia racemosa	2.44	1.405		1.24	0.2298	0.638		0.232153	0.223797	#NUM!	0.16075	0.20617	#NUM!	0.462503	0.33742	#NUM!	0.416953	0.302484	#NUM!
	San Juan	Laguncularia racemosa	3.01	0.88		0.753	0.168	0.8515		0.453552	0.0717948	#NUM!	0.297871	0.0712813	#NUM!	0.834999	0.118919	#NUM!	0.704592	0.1163	#NUM!
	San Juan	Laguncularia racemosa	0.795			0.21	0.0048	0.084		0.0064889	#NUM!	#NUM!	0.00596044	#NUM!	#NUM!	0.0197076	#NUM!	#NUM!	0.025294	#NUM!	#NUM!
	San Juan	Laguncularia racemosa	1.66	0.26		0.394	0.027	0.1635		0.067943	0.0037101	#NUM!	0.0518415	0.00447702	#NUM!	0.156453	0.00785192	#NUM!	0.159239	0.00963364	#NUM!
	San Juan	Rhizophora mangle	3.29	2.08	1.745	2.3	1.5	1.45		0.602358	0.580623	1.54953	0.682475	0.626206	2.50053	1.07248	0.809027	1.55169	1.30476	1.06041	1.75721
	San Juan	Rhizophora mangle	2.095	2.085	1.215	2.1	1.2	1.165		0.14275	0.58402	0.806447	0.104253	0.630383	1.33527	0.30117	0.813369	0.793661	0.266421	1.06685	0.832685
	San Juan	Rhizophora mangle	3.06	2.905	2.605	2.24	3.78	1.6		0.478026	1.30751	3.1924	0.504729	1.57925	5.0072	0.874621	1.70354	3.25894	1.01097	2.4633	4.01616
	San Juan	Rhizophora mangle	1.865	1.315		1.35	0.24	0.525		0.0985066	0.190541	#NUM!	0.0642445	0.175916	#NUM!	0.217115	0.291129	#NUM!	0.176925	0.333465	#NUM!
	San Juan	Rhizophora mangle	2.43	2.345	1.09	2	1.32	1.405		0.229131	0.777047	0.663006	0.193321	0.872822	1.10627	0.457189	1.05694	0.649103	0.449091	1.43506	0.665596
	San Juan	Rhizophora mangle	2.975	2.04	1.62	2.9	1.32	1.125		0.436942	0.553862	1.35508	0.448876	0.593425	2.19831	0.807965	0.774757	1.35214	0.915533	1.00971	1.5074
	San Juan	Rhizophora mangle	2.72	3.125	3.03	4.44	4.98	1.55		0.328303	1.5613	4.19298	0.309108	1.93303	6.50639	0.62788	2.00457	4.31153	0.667856	2.96147	5.4855
	San Juan	Rhizophora mangle	3.44	3.13	3.005	4.32	5.76	1.45		0.694419	1.56737	4.13077	0.821661	1.94161	6.41364	1.21584	2.01172	4.24588	1.52646	2.97343	5.39254
	San Juan	Rhizophora mangle	2.605	2.075	1.45	2.2	1.02	1.15		0.28604	0.577237	1.10945	0.258231	0.622047	1.81406	0.55601	0.804699	1.10117	0.573645	1.05399	1.19923
	San Juan	Rhizophora mangle	2.23	3.265	2.535	3.9	2.52	1.1		0.174218	1.73675	3.03932	0.135205	2.18244	4.77632	0.359029	2.21027	3.09861	0.33192	3.30771	3.7967
	San Juan	Rhizophora mangle	2.3	2.255	1.55	2.8	0.96	1.26		0.19227	0.706555	1.25129	0.15377	0.783182	2.03631	0.391654	0.968643	1.24593	0.370068	1.30014	1.37611
	San Juan	Rhizophora mangle	2.53	3.185	3.825	6.2	7.08	1.94		0.260588	1.63514	6.38362	0.22866	2.03756	9.74317	0.512131	2.09137	6.63794	0.517588	3.10703	8.87092
	San Juan	Rhizophora mangle	5.9	5.35	4.6	7.77	9	1.4		3.88166	5.76633	8.90461	7.76349	8.56666	13.414	5.54853	6.64509	9.34173	10.1953	11.4984	12.9798
	San Juan	Rhizophora mangle	2.5	1.7	1.22	2.45	0.78	0.925		0.250858	0.355624	0.812443	0.217583	0.35819	1.34481	0.495226	0.516025	0.799721	0.496305	0.637416	0.83977
	San Juan	Rhizophora mangle	3.4	3.6	3.5	5.85	6.36	1.73		0.668987	2.20199	5.43875	0.782612	2.86023	8.35353	1.17647	2.74788	5.63137	1.46489	4.23205	7.38605
	San Juan	Rhizophora mangle	11.2	10.5	11	10.5	71.04			29.992	29.6818	42.9213	111.917	55.4208	60.7762	33.6899	29.8697	46.9526	97.3302	63.0174	78.4139
	San Juan	Rhizophora mangle	7.6	7.6	6.7	8	38.7			8.70553	13.5325	17.5485	22.2755	22.645	25.7388	11.3138	14.5323	18.7452	24.8579	27.88	28.1963
	San Juan	Rhizophora mangle	6.9	6.1	5.3	9.66	16.5			6.3963	7.93143	11.4972	14.898	12.3191	17.1463	8.62028	8.90226	12.1439	17.6909	16.0098	17.3853
	San Juan	Rhizophora mangle	11.4	11.3	10.2	13.7	74.22			31.7341	35.4798	37.4554	120.474	67.9163	53.3217	35.4104	35.1813	40.8251	103.587	75.8432	67.103
	San Juan	Rhizophora mangle	14	14.5	12.8	13.3	192.18			61.1151	65.0316	56.4166	283.355	135.465	79.0305	63.1254	61.3323	62.166	213.487	142.276	107.195
	San Juan	Rhizophora mangle	14.3	14.1	12.8	13.3	134.76			65.3916	60.7579	56.4166	309.502	125.368	79.0305	67.0063	57.6248	62.166	230.029	132.581	107.195
	San Juan	Rhizophora mangle	12.3	12.7	11.3	10.5	106.86			40.4387	47.1241	45.0561	165.301	93.8496	63.6773	43.8524	45.6435	49.3516	135.352	101.835	82.8897
	San Juan	Rhizophora mangle	6.7	6.7	6	9.59	21.6			5.82343	9.96235	14.3809	13.181	15.9735	21.2587	7.9355	10.9729	15.2804	15.9508	20.2855	22.4557
	San Juan	Rhizophora mangle	6.6	7.5	6.1	7.14	14.64	2.17		5.55067	13.1038	14.8161	12.3812	21.8295	21.8764	7.60671	14.1095	15.7555	15.1285	26.9637	23.2346
	San Juan	Rhizophora mangle	7.6	6.9	6.9	9.49	23.4	1.85		8.70553	10.7005	18.5048	22.2755	17.329	27.0848	11.3138	11.7164	19.7947	24.8579	21.8482	29.9603
	San Juan	Rhizophora mangle	1.8	1.2		1.3	0.1434	0.75		0.0879669	0.152549	#NUM!	0.0554242	0.136538	#NUM!	0.196488	0.237408	#NUM!	0.156156	0.264712	#NUM!
	San Juan	Rhizophora mangle	3	2.53	1.56	2.7	2.58	1.65		0.448763	0.934508	1.26589	0.464789	1.07706	2.05914	0.827217	1.25186	1.26086	0.942903	1.73809	1.39449
	San Juan	Rhizophora mangle	29.3	27.8	25.8	9.7	436.2	7.05		644.626	316.249	199.785	6131.54	821.41	266.279	504.389	261.683	227.677	2873.25	735.064	455.168
	San Juan	Rhizophora mangle	18.7	17.9	17	13.5	184.8	5.225		153.877	108.501	94.1304	945.533	242.745	129.231	142.548	98.0865	105.146	591.402	242.074	192.494
	San Juan	Rhizophora mangle	1.44			0.501	0.0156	0.151		0.0431694	#NUM!	#NUM!	0.0218909	#NUM!	#NUM!	0.104865	#NUM!	#NUM!	0.0711928	#NUM!	#NUM!
	San Juan	Rhizophora mangle	1.33	0.635		0.6	0.018	0.1665		0.0335032	0.0324893	#NUM!	0.0157251	0.0234358	#NUM!	0.083853	0.0574623	#NUM!	0.0538217	0.0531371	#NUM!
	San Juan	Rhizophora mangle	1.445	0.49		0.522	0.018	0.1495		0.0436494	0.0173052	#NUM!	0.022209	0.0114328	#NUM!	0.105893	0.0322439	#NUM!	0.0720667	0.027629	#NUM!
	San Juan	Rhizophora mangle	1.355	0.41		0.546	0.0186	0.218		0.0355538	0.0112219	#NUM!	0.0169927	0.00697909	#NUM!	0.0883644	0.0216718	#NUM!	0.057468	0.0176219	#NUM!
	San Juan	Rhizophora mangle	1.3	0.375		0.531	0.0144	0.2105		0.0311515	0.00903433	#NUM!	0.0143003	0.00545121	#NUM!	0.0786387	0.017763	#NUM!	0.0496684	0.0140696	#NUM!
	San Juan	Rhizophora mangle	1.24	0.52		0.623	0.027	0.264		0.0267926	0.0199935	#NUM!	0.0117467	0.0134776	#NUM!	0.0688476	0.0368105	#NUM!	0.0420576	0.0320979	#NUM!
	San Juan	Rhizophora mangle	1.32	0.23		0.364	0.0102	0.1835		0.0327063	0.00275422	#NUM!	0.0152387	0.00140807	#NUM!	0.0820909	0.00597436	#NUM!	0.0524107	0.00409864	#NUM!
	San Juan	Rhizophora mangle	1.45	0.465		0.665	0.0246	0.263		0.044133	0.0152374	#NUM!	0.0225307	0.00988957	#NUM!	0.106928	0.0286915	#NUM!	0.0729483	0.0242094	#NUM!
	San Juan	Rhizophora mangle	1.005			0.255	0.0048	0.1295		0.013706	#NUM!	#NUM!	0.00489798	#NUM!	#NUM!	0.0381149	#NUM!	#NUM!	0.0200736	#NUM!	#NUM!
	San Juan	Rhizophora mangle	1.375	0.37		0.44	0.0144	0.203		0.0372551	0.0087444	#NUM!	0.0180615	0.00525231	#NUM!	0.0920839	0.0172394	#NUM!	0.0605098	0.0136011	#NUM!
	San Juan	Rhizophora mangle	2.525	1.24		0.586	0.1782	0.409		0.258949	0.165202	#NUM!	0.226785	0.149515	#NUM!	0.509288	0.255409	#NUM!	0.513996	0.287543	#NUM!
	San Juan	Rhizophora mangle	2.75	2.825		1.063	1.14	0.9165		0.339994	1.22173	#NUM!	0.32355	1.46174	#NUM!	0.647563	1.60074	#NUM!	0.694146	2.29572	#NUM!
	Biscayne	Rhizophora mangle	1.1			0.26	0.003574	0.08		0.0182828	#NUM!	#NUM!	0.00713375	#NUM!	#NUM!	0.0118485	#NUM!	#NUM!	0.00339163	#NUM!	#NUM!
	Biscayne	Rhizophora mangle	1.2			0.27	0.003239	0.071		0.0241317	#NUM!	#NUM!	0.0102478	#NUM!	#NUM!	0.015463	#NUM!	#NUM!	0.00512525	#NUM!	#NUM!
	Biscayne	Rhizophora mangle	1.3			0.325	0.005981	0.073		0.0311515	#NUM!	#NUM!	0.0143003	#NUM!	#NUM!	0.0197545	#NUM!	#NUM!	0.00749309	#NUM!	#NUM!
	Biscayne	Rhizophora mangle	1.3			0.372	0.007409	0.06		0.0311515	#NUM!	#NUM!	0.0143003	#NUM!	#NUM!	0.0197545	#NUM!	#NUM!	0.00749309	#NUM!	#NUM!
	Biscayne	Rhizophora mangle	1.3			0.21	0.003403	0.07		0.0311515	#NUM!	#NUM!	0.0143003	#NUM!	#NUM!	0.0197545	#NUM!	#NUM!	0.00749309	#NUM!	#NUM!
	Biscayne	Rhizophora mangle	1.2			0.232	0.002604	0.032		0.0241317	#NUM!	#NUM!	0.0102478	#NUM!	#NUM!	0.015463	#NUM!	#NUM!	0.00512525	#NUM!	#NUM!
	Biscayne	Rhizophora mangle	1.5			0.43	0.010924	0.147		0.0491735	#NUM!	#NUM!	0.0259459	#NUM!	#NUM!	0.0306083	#NUM!	#NUM!	0.0147759	#NUM!	#NUM!
	Biscayne	Rhizophora mangle	1			0.173	0.001177	0.04		0.0134896	#NUM!	#NUM!	0.00479733	#NUM!	#NUM!	0.00885116	#NUM!	#NUM!	0.00215774	#NUM!	#NUM!
	Biscayne	Rhizophora mangle	1.4			0.18	0.003009	0.035		0.0394592	#NUM!	#NUM!	0.0194684	#NUM!	#NUM!	0.0247829	#NUM!	#NUM!	0.0106507	#NUM!	#NUM!
	Biscayne	Rhizophora mangle	0.9			0.158	0.001226	0.059		0.00963904	#NUM!	#NUM!	0.00309394	#NUM!	#NUM!	0.00641183	#NUM!	#NUM!	0.00130882	#NUM!	#NUM!
	Biscayne	Rhizophora mangle	2.05			0.495	0.024679	0.17		0.133197	#NUM!	#NUM!	0.0952426	#NUM!	#NUM!	0.0796099	#NUM!	#NUM!	0.0650537	#NUM!	#NUM!
	Biscayne	Rhizophora mangle	1.75	1		0.56	0.02757	0.17		0.0804065	0.097949	#NUM!	0.049291	0.0824138	#NUM!	0.0490565	0.064121	#NUM!	0.0307055	0.0524807	#NUM!
	Biscayne	Rhizophora mangle	2.2	0.9		0.565	0.031817	0.115		0.166851	0.0758245	#NUM!	0.127793	0.0615598	#NUM!	0.0988128	0.0494131	#NUM!	0.0909485	0.038182	#NUM!
	Biscayne	Rhizophora mangle	1.4	0.6		0.447	0.010386	0.05		0.0394592	0.0283079	#NUM!	0.0194684	0.0200309	#NUM!	0.0247829	0.0181288	#NUM!	0.0106507	0.0112264	#NUM!
	Biscayne	Rhizophora mangle	2.2	0.8		0.498	0.030869	0.125		0.166851	0.056952	#NUM!	0.127793	0.0444279	#NUM!	0.0988128	0.0369268	#NUM!	0.0909485	0.0267565	#NUM!
	Biscayne	Rhizophora mangle	1.5	0.7		0.43	0.013561	0.08		0.0491735	0.0411707	#NUM!	0.0259459	0.0306956	#NUM!	0.0306083	0.0265416	#NUM!	0.0147759	0.0178793	#NUM!
	Biscayne	Rhizophora mangle	1.6	0.8		0.55	0.020466	0.11		0.0604147	0.056952	#NUM!	0.0339431	0.0444279	#NUM!	0.0372913	0.0369268	#NUM!	0.0200701	0.0267565	#NUM!
	Biscayne	Rhizophora mangle	1.85	0.6		0.49	0.018783	0.24		0.0960015	0.0283079	#NUM!	0.0621206	0.0200309	#NUM!	0.0581494	0.0181288	#NUM!	0.0399696	0.0112264	#NUM!
	Biscayne	Rhizophora mangle	1.75	0.8		0.625	0.023066	0.175		0.0804065	0.056952	#NUM!	0.049291	0.0444279	#NUM!	0.0490565	0.0369268	#NUM!	0.0307055	0.0267565	#NUM!
	Biscayne	Rhizophora mangle	2.2	1.2		0.7	0.07782	0.22		0.166851	0.152549	#NUM!	0.127793	0.136538	#NUM!	0.0988128	0.10065	#NUM!	0.0909485	0.0910014	#NUM!
	Biscayne	Rhizophora mangle	2.2	0.85		0.68	0.051582	0.17		0.166851	0.0659915	#NUM!	0.127793	0.0525486	#NUM!	0.0988128	0.0428996	#NUM!	0.0909485	0.0321304	#NUM!
	Biscayne	Rhizophora mangle	2.4	1		0.73	0.066042	0.3		0.220229	0.097949	#NUM!	0.183577	0.0824138	#NUM!	0.128957	0.064121	#NUM!	0.137437	0.0524807	#NUM!
	Biscayne	Rhizophora mangle	1.6	1.5		0.75	0.1364	0.36		0.0604147	0.262362	#NUM!	0.0339431	0.253278	#NUM!	0.0372913	0.174773	#NUM!	0.0200701	0.178492	#NUM!
	Biscayne	Rhizophora mangle	2.1	0.9		0.675	0.035124	0.14		0.14384	0.0758245	#NUM!	0.105293	0.0615598	#NUM!	0.085702	0.0494131	#NUM!	0.0729341	0.038182	#NUM!
	Biscayne	Rhizophora mangle	2.2	1.3		0.75	0.076436	0.14		0.166851	0.185303	#NUM!	0.127793	0.170416	#NUM!	0.0988128	0.122682	#NUM!	0.0909485	0.115876	#NUM!
	Biscayne	Rhizophora mangle	2.2	1		0.715	0.077164	0.12		0.166851	0.097949	#NUM!	0.127793	0.0824138	#NUM!	0.0988128	0.064121	#NUM!	0.0909485	0.0524807	#NUM!
	Biscayne	Rhizophora mangle	2.1	1.3		0.81	0.110339	0.3		0.14384	0.185303	#NUM!	0.105293	0.170416	#NUM!	0.085702	0.122682	#NUM!	0.0729341	0.115876	#NUM!
	Biscayne	Rhizophora mangle	2.5	1.7		0.915	0.289554	0.37		0.250858	0.355624	#NUM!	0.217583	0.35819	#NUM!	0.146116	0.238177	#NUM!	0.166811	0.260451	#NUM!
	Biscayne	Rhizophora mangle	1.9	1.15		0.905	0.076783	0.23		0.104526	0.137561	#NUM!	0.0694147	0.121359	#NUM!	0.0630937	0.0905953	#NUM!	0.0453613	0.0800289	#NUM!
	Biscayne	Rhizophora mangle	2.4	1.7		0.91	0.210084	0.42		0.220229	0.355624	#NUM!	0.183577	0.35819	#NUM!	0.128957	0.238177	#NUM!	0.137437	0.260451	#NUM!
	Biscayne	Rhizophora mangle	2.6	1.1		0.87	0.175073	0.37		0.284292	0.123476	#NUM!	0.256173	0.107304	#NUM!	0.164747	0.0811641	#NUM!	0.200932	0.0699785	#NUM!
	Biscayne	Rhizophora mangle	2.3	1.2		0.86	0.105369	0.26		0.19227	0.152549	#NUM!	0.15377	0.136538	#NUM!	0.113211	0.10065	#NUM!	0.112305	0.0910014	#NUM!
	Biscayne	Rhizophora mangle	3.3	2.4		0.97	0.270493	0.36		0.608218	0.822079	#NUM!	0.691152	0.93069	#NUM!	0.341706	0.558808	#NUM!	0.6228	0.737663	#NUM!
	Biscayne	Rhizophora mangle	2.3	0.9		1	0.050866	0.2		0.19227	0.0758245	#NUM!	0.15377	0.0615598	#NUM!	0.113211	0.0494131	#NUM!	0.112305	0.038182	#NUM!
	Biscayne	Rhizophora mangle	2.4	1.3		1.05	0.086259	0.18		0.220229	0.185303	#NUM!	0.183577	0.170416	#NUM!	0.128957	0.122682	#NUM!	0.137437	0.115876	#NUM!
	Biscayne	Rhizophora mangle	2.4	1.2		1.04	0.074543	0.22		0.220229	0.152549	#NUM!	0.183577	0.136538	#NUM!	0.128957	0.10065	#NUM!	0.137437	0.0910014	#NUM!
	Biscayne	Rhizophora mangle	4.2	1.5		1.09	0.164986	0.38		1.3127	0.262362	#NUM!	1.8862	0.253278	#NUM!	0.714731	0.174773	#NUM!	1.95577	0.178492	#NUM!
	Biscayne	Rhizophora mangle	1.6	1.1		1.03	0.069452	0.1		0.0604147	0.123476	#NUM!	0.0339431	0.107304	#NUM!	0.0372913	0.0811641	#NUM!	0.0200701	0.0699785	#NUM!
	Biscayne	Rhizophora mangle	2.2	1.5		1.12	0.181218	0.3		0.166851	0.262362	#NUM!	0.127793	0.253278	#NUM!	0.0988128	0.174773	#NUM!	0.0909485	0.178492	#NUM!
	Biscayne	Rhizophora mangle	2.2	1.9		1	0.195851	0.32		0.166851	0.465984	#NUM!	0.127793	0.487381	#NUM!	0.0988128	0.313587	#NUM!	0.0909485	0.364382	#NUM!
	Biscayne	Rhizophora mangle	1.215			0.292	0.002715	0.032		0.0251072	#NUM!	#NUM!	0.0107917	#NUM!	#NUM!	0.0160621	#NUM!	#NUM!	0.00543644	#NUM!	#NUM!
	Biscayne	Rhizophora mangle	1.02			0.37	0.003377	0.08		0.0143693	#NUM!	#NUM!	0.00520958	#NUM!	#NUM!	0.00940408	#NUM!	#NUM!	0.00237032	#NUM!	#NUM!
	Biscayne	Rhizophora mangle	0.99			0.238	0.002114	0.06		0.013064	#NUM!	#NUM!	0.00460076	#NUM!	#NUM!	0.00858309	#NUM!	#NUM!	0.00205726	#NUM!	#NUM!
	Biscayne	Rhizophora mangle	0.95			0.339	0.004498	0.085		0.0114535	#NUM!	#NUM!	0.00387493	#NUM!	#NUM!	0.00756544	#NUM!	#NUM!	0.0016916	#NUM!	#NUM!
	Biscayne	Rhizophora mangle	0.88			0.32	0.003354	0.03		0.00897222	#NUM!	#NUM!	0.00281761	#NUM!	#NUM!	0.00598573	#NUM!	#NUM!	0.00117644	#NUM!	#NUM!
	Biscayne	Rhizophora mangle	1.95	1.05		0.817	0.075544	0.49		0.113556	0.110278	#NUM!	0.0773418	0.0943351	#NUM!	0.0683134	0.0723438	#NUM!	0.0513114	0.0608094	#NUM!
	Biscayne	Rhizophora mangle	2.76	0.84		0.69	0.058322	0.54		0.343954	0.0641208	#NUM!	0.328477	0.0508545	#NUM!	0.19778	0.0416622	#NUM!	0.266756	0.0310027	#NUM!
	Biscayne	Rhizophora mangle	2.62	1.59		0.76	0.148641	0.45		0.291327	0.30227	#NUM!	0.264477	0.297624	#NUM!	0.168656	0.201862	#NUM!	0.208372	0.212823	#NUM!
	Biscayne	Rhizophora mangle	2.44	1.74		0.95	0.227779	0.42		0.232153	0.3763	#NUM!	0.196654	0.382015	#NUM!	0.135648	0.252277	#NUM!	0.14865	0.279395	#NUM!
	Biscayne	Rhizophora mangle	2.1	1.535		1.05	0.100741	0.47		0.14384	0.277487	#NUM!	0.105293	0.269982	#NUM!	0.085702	0.185032	#NUM!	0.0729341	0.191364	#NUM!
	Biscayne	Rhizophora mangle	2.57	2.12		1.185	0.268448	0.43		0.27396	0.60813	#NUM!	0.244091	0.660122	#NUM!	0.158999	0.411177	#NUM!	0.190166	0.507234	#NUM!
	Biscayne	Rhizophora mangle	2.56	1.24		1.19	0.06104	0.44		0.270574	0.165202	#NUM!	0.240161	0.149515	#NUM!	0.157114	0.109152	#NUM!	0.18668	0.100471	#NUM!
	Biscayne	Rhizophora mangle	2.77	1.59		1.32	0.199016	0.6		0.347945	0.30227	#NUM!	0.33346	0.297624	#NUM!	0.199981	0.201862	#NUM!	0.271373	0.212823	#NUM!
	Biscayne	Rhizophora mangle	4.042	2.094	0.773	2.78	1.537	1.1		1.16156	0.590165	0.356678	1.60791	0.637947	0.609839	0.635601	0.398819	0.442121	1.63042	0.488685	0.93048
	Biscayne	Rhizophora mangle	2.37	1.59	0.475	2.56	0.299542	0.65		0.211567	0.30227	0.148168	0.174212	0.297624	0.262247	0.124088	0.201862	0.237743	0.129474	0.212823	0.413401
	Biscayne	Rhizophora mangle	3.44	1.64	0.47	2.57	0.302652	0.64		0.694419	0.32589	0.145367	0.821661	0.324267	0.257481	0.388033	0.217926	0.234559	0.758525	0.233676	0.406177
	Biscayne	Rhizophora mangle	1.93	1.66	0.325	2.08	0.238856	0.76		0.109882	0.335631	0.0747201	0.0740926	0.335335	0.135861	0.066192	0.224557	0.146602	0.0488618	0.242385	0.219684
	Biscayne	Rhizophora mangle		3.28	0.905	3.26	1.768	1.18		#NUM!	1.7562	0.474017	#NUM!	2.21032	0.801442	#NUM!	1.20992	0.540468	#NUM!	1.89419	1.20998
	Biscayne	Rhizophora mangle	3.23	2.47	0.78	3.5	0.570224	0.6		0.56801	0.881563	0.362526	0.632135	1.00781	0.619441	0.320007	0.599984	0.447228	0.562556	0.804548	0.94456
	Biscayne	Rhizophora mangle	3.57	2.75	0.595	3.22	0.957105	1.3		0.781649	1.1444	0.222448	0.958866	1.35679	0.38747	0.434675	0.782474	0.316763	0.904504	1.11262	0.601652
	Biscayne	Rhizophora mangle	3.87	3.12	0.945	3.83	1.144	0.9		1.01111	1.55523	0.512482	1.34165	1.92448	0.86382	0.556411	1.06916	0.571084	1.32644	1.62874	1.30038
	Biscayne	Rhizophora mangle	2.93	3.62	1.285	4.62	2.11	0.8		0.416205	2.23183	0.892198	0.421279	2.90445	1.47139	0.237473	1.54414	0.844778	0.354231	2.55118	2.16986
	Biscayne	Rhizophora mangle	2.78	2.2	0.955	4.48	1.175	0.5		0.351968	0.665407	0.522307	0.3385	0.731423	0.879723	0.202198	0.450621	0.578794	0.276053	0.567249	1.32338
	Biscayne	Rhizophora mangle	3.58	2.96	0.97	4.28	1.341	0.45		0.788655	1.36848	0.5372	0.970097	1.66344	0.903806	0.438412	0.938652	0.590401	0.91659	1.38941	1.35819
	Biscayne	Rhizophora mangle	3.44	3.14	1.085	4.65	1.426	0.6		0.694419	1.57957	0.65753	0.821661	1.95884	1.09749	0.388033	1.08619	0.680985	0.758525	1.66047	1.63691
	Biscayne	Rhizophora mangle	3.78	4.02	3.54	5.57	9.3146	1.3		0.937991	2.87918	5.55139	1.21646	3.88241	8.51967	0.517756	2.00102	3.07206	1.18631	3.50073	11.7392
	Biscayne	Rhizophora mangle	3.105	3.17	1.835	5.19	5.59049	1		0.500814	1.61649	1.69668	0.536355	2.0111	2.72823	0.283601	1.11204	1.33006	0.466479	1.70883	3.92842
	Biscayne	Avicennia germinans	0.3			0.215	0.000671	0.07		0.000289746	#NUM!	#NUM!	0.000463493	#NUM!	#NUM!	0.000222326	#NUM!	#NUM!	0.00048143	#NUM!	#NUM!
	Biscayne	Avicennia germinans	0.37			0.24	0.000577	0.07		0.00056567	#NUM!	#NUM!	0.000900523	#NUM!	#NUM!	0.000422374	#NUM!	#NUM!	0.000918462	#NUM!	#NUM!
	Biscayne	Avicennia germinans	0.47			0.33	0.001841	0.098		0.00121337	#NUM!	#NUM!	0.00192103	#NUM!	#NUM!	0.000878253	#NUM!	#NUM!	0.00191894	#NUM!	#NUM!
	Biscayne	Avicennia germinans	0.44			0.369	0.001087	0.065		0.000983137	#NUM!	#NUM!	0.00155889	#NUM!	#NUM!	0.000717737	#NUM!	#NUM!	0.00156615	#NUM!	#NUM!
	Biscayne	Avicennia germinans	0.56			0.345	0.002328	0.097		0.00212188	#NUM!	#NUM!	0.00334589	#NUM!	#NUM!	0.00150126	#NUM!	#NUM!	0.00329169	#NUM!	#NUM!
	Biscayne	Avicennia germinans	0.88	0.53		0.935	0.016451	0.19		0.00897222	0.0209407	#NUM!	0.0140016	0.0229771	#NUM!	0.00598573	0.0133393	#NUM!	0.0132436	0.0178833	#NUM!
	Biscayne	Avicennia germinans	0.93	0.35		0.694	0.014512	0.28		0.0107019	0.00763986	#NUM!	0.0166796	0.00852665	#NUM!	0.00708856	0.00478058	#NUM!	0.015701	0.00703916	#NUM!
	Biscayne	Avicennia germinans	0.87	0.49		0.794	0.010587	0.14		0.008651	0.0173052	#NUM!	0.0135038	0.0190493	#NUM!	0.00578001	0.0109864	#NUM!	0.0127855	0.0149924	#NUM!
	Biscayne	Avicennia germinans	1.14	0.61		0.7	0.014418	0.13		0.0204893	0.0294681	#NUM!	0.0317847	0.0321479	#NUM!	0.0132169	0.0188852	#NUM!	0.0293946	0.0245265	#NUM!
	Biscayne	Avicennia germinans	1.36	0.87		1.405	0.044914	0.24		0.035974	0.0698284	#NUM!	0.0555799	0.0750778	#NUM!	0.0226793	0.0454392	#NUM!	0.0506174	0.0544628	#NUM!
	Biscayne	Avicennia germinans	1.43	0.81		1.51	0.061273	0.2		0.0422204	0.0586974	#NUM!	0.0651552	0.0632952	#NUM!	0.0264441	0.0380788	#NUM!	0.0590793	0.0463837	#NUM!
	Biscayne	Avicennia germinans	1.235	0.812		1.55	0.044911	0.23		0.0264495	0.0590502	#NUM!	0.0409552	0.0636692	#NUM!	0.016885	0.0383118	#NUM!	0.0376127	0.0466415	#NUM!
	Biscayne	Avicennia germinans	1.494	1.041		1.48	0.078351	0.37		0.0485488	0.107995	#NUM!	0.074846	0.115263	#NUM!	0.0302352	0.07082	#NUM!	0.0676083	0.0815102	#NUM!
	Biscayne	Avicennia germinans	1.915	1.174	0.679	2.28	0.126402	0.27		0.107181	0.144642	0.282288	0.164297	0.153616	0.16541	0.0646303	0.0953431	0.374802	0.145238	0.106793	0.154325
	Biscayne	Avicennia germinans	1.78	1.39	0.76	2.44	0.15538	0.8		0.0848867	0.218035	0.34593	0.130341	0.229965	0.207392	0.0516756	0.144769	0.43267	0.115956	0.156083	0.188012
	Biscayne	Avicennia germinans	1.81	1.8	0.9	2.45	0.2979	0.55		0.0895354	0.408613	0.469303	0.137426	0.426428	0.291182	0.0543872	0.27434	0.536667	0.122082	0.278996	0.252832
	Biscayne	Avicennia germinans	2.31	1.89	0.87	2.53	0.326	0.6		0.19495	0.460047	0.441461	0.297549	0.479145	0.272029	0.114724	0.309521	0.513982	0.258777	0.311322	0.238253
	Biscayne	Avicennia germinans	3.273	2.385	1.501	3.27	0.587	0.78		0.592486	0.809649	1.18084	0.897086	0.835256	0.812823	0.333223	0.55021	1.0297	0.756892	0.525069	0.619468
	Biscayne	Avicennia germinans	3.77	3.7	2.39	3.57	1.443	1.8		0.930098	2.35359	2.73294	1.4037	2.3847	2.0675	0.513576	1.62991	1.86243	1.16985	1.40848	1.39944
	Biscayne	Avicennia germinans	2.63	2.6	1.44	3.78	0.548	0.74		0.294889	0.998585	1.09569	0.448745	1.02653	0.747883	0.170634	0.681129	0.976683	0.38589	0.637449	0.576038
	Biscayne	Avicennia germinans	1.91	2.48	1.15	3.07	0.471	0.45		0.106291	0.890261	0.730296	0.162942	0.916949	0.476234	0.0641154	0.606009	0.73338	0.144073	0.573235	0.388457
	Biscayne	Avicennia germinans	5.92	5.18	3.89	4.7	3.13281	0.7		3.92379	5.33116	6.58065	5.86061	5.32763	5.49577	2.04317	3.74574	3.46414	4.69625	2.99985	3.28543
	Biscayne	Avicennia germinans	5.63	4.48	3.12	4.5	1.75134	0.97		3.34289	3.74633	4.42033	4.99873	3.7662	3.52995	1.75209	2.61584	2.61549	4.02315	2.16482	2.23233
	Biscayne	Avicennia germinans	3.79	3.81	2.99	4.94	1.603	0.9		0.94593	2.52725	4.09365	1.42742	2.55758	3.24095	0.521959	1.75238	2.47745	1.18907	1.50431	2.07193
	Biscayne	Avicennia germinans	5.39	4.65	3.27	5.22	2.54266	0.9		2.90916	4.1012	4.8111	4.35453	4.11666	3.8788	1.53342	2.86821	2.77673	3.51798	2.35378	2.42375
	Biscayne	Avicennia germinans	7.01	7.1	5.21	5.52	7.35575	2.7		6.7273	11.4699	11.1474	10.009	11.315	9.87855	3.42687	8.16887	5.02633	7.90336	6.09225	5.4815
	Biscayne	Laguncularia racemosa	0.4			0.165	0.000269	0.014		0.00072539	#NUM!	#NUM!	0.000792232	#NUM!	#NUM!	0.000536171	#NUM!	#NUM!	0.000706769	#NUM!	#NUM!
	Biscayne	Laguncularia racemosa	0.2			0.107	0.000139	0.017		7.94851e-05	#NUM!	#NUM!	0.000103378	#NUM!	#NUM!	6.42912e-05	#NUM!	#NUM!	0.000104626	#NUM!	#NUM!
	Biscayne	Laguncularia racemosa	0.4			0.199	0.000398	0.007		0.00072539	#NUM!	#NUM!	0.000792232	#NUM!	#NUM!	0.000536171	#NUM!	#NUM!	0.000706769	#NUM!	#NUM!
	Biscayne	Laguncularia racemosa	0.3			0.136	0.000202	0.027		0.000289746	#NUM!	#NUM!	0.000340238	#NUM!	#NUM!	0.000222326	#NUM!	#NUM!	0.00031985	#NUM!	#NUM!
	Biscayne	Laguncularia racemosa	0.5			0.215	0.001204	0.02		0.00147814	#NUM!	#NUM!	0.00152607	#NUM!	#NUM!	0.00106132	#NUM!	#NUM!	0.00130726	#NUM!	#NUM!
	Biscayne	Laguncularia racemosa	1.5			0.345	0.010834	0.1		0.0491735	#NUM!	#NUM!	0.0384907	#NUM!	#NUM!	0.0306083	#NUM!	#NUM!	0.0269965	#NUM!	#NUM!
	Biscayne	Laguncularia racemosa	0.5			0.28	0.001403	0.04		0.00147814	#NUM!	#NUM!	0.00152607	#NUM!	#NUM!	0.00106132	#NUM!	#NUM!	0.00130726	#NUM!	#NUM!
	Biscayne	Laguncularia racemosa	0.9			0.33	0.002906	0.05		0.00963904	#NUM!	#NUM!	0.00858153	#NUM!	#NUM!	0.00641183	#NUM!	#NUM!	0.0066053	#NUM!	#NUM!
	Biscayne	Laguncularia racemosa	1.5			0.465	0.017328	0.1		0.0491735	#NUM!	#NUM!	0.0384907	#NUM!	#NUM!	0.0306083	#NUM!	#NUM!	0.0269965	#NUM!	#NUM!
	Biscayne	Laguncularia racemosa	1.5			0.43	0.010026	0.09		0.0491735	#NUM!	#NUM!	0.0384907	#NUM!	#NUM!	0.0306083	#NUM!	#NUM!	0.0269965	#NUM!	#NUM!
	Biscayne	Laguncularia racemosa	2.1			0.53	0.019311	0.06		0.14384	#NUM!	#NUM!	0.103438	#NUM!	#NUM!	0.085702	#NUM!	#NUM!	0.0682396	#NUM!	#NUM!
	Biscayne	Laguncularia racemosa	1.1			0.56	0.009871	0.08		0.0182828	#NUM!	#NUM!	0.0154743	#NUM!	#NUM!	0.0118485	#NUM!	#NUM!	0.0114836	#NUM!	#NUM!
	Biscayne	Laguncularia racemosa	1.5			0.54	0.014857	0.09		0.0491735	#NUM!	#NUM!	0.0384907	#NUM!	#NUM!	0.0306083	#NUM!	#NUM!	0.0269965	#NUM!	#NUM!
	Biscayne	Laguncularia racemosa	1.7			0.5	0.022577	0.02		0.0733047	#NUM!	#NUM!	0.055598	#NUM!	#NUM!	0.0448925	#NUM!	#NUM!	0.0381169	#NUM!	#NUM!
	Biscayne	Laguncularia racemosa	1.1			0.7	0.014916	0.15		0.0182828	#NUM!	#NUM!	0.0154743	#NUM!	#NUM!	0.0118485	#NUM!	#NUM!	0.0114836	#NUM!	#NUM!
	Biscayne	Laguncularia racemosa	3.09			0.75	0.038473	0.15		0.493137	#NUM!	#NUM!	0.321735	#NUM!	#NUM!	0.27943	#NUM!	#NUM!	0.197845	#NUM!	#NUM!
	Biscayne	Laguncularia racemosa	1.5			0.63	0.020974	0.17		0.0491735	#NUM!	#NUM!	0.0384907	#NUM!	#NUM!	0.0306083	#NUM!	#NUM!	0.0269965	#NUM!	#NUM!
	Biscayne	Laguncularia racemosa	2.3			0.78	0.043213	0.18		0.19227	#NUM!	#NUM!	0.135131	#NUM!	#NUM!	0.113211	#NUM!	#NUM!	0.0876843	#NUM!	#NUM!
	Biscayne	Laguncularia racemosa	2.2			0.76	0.027023	0.125		0.166851	#NUM!	#NUM!	0.118587	#NUM!	#NUM!	0.0988128	#NUM!	#NUM!	0.0775741	#NUM!	#NUM!
	Biscayne	Laguncularia racemosa	1.3			0.79	0.02363	0.08		0.0311515	#NUM!	#NUM!	0.0252793	#NUM!	#NUM!	0.0197545	#NUM!	#NUM!	0.0181982	#NUM!	#NUM!
	Biscayne	Laguncularia racemosa	2			0.84	0.038008	0.13		0.123108	#NUM!	#NUM!	0.0896244	#NUM!	#NUM!	0.0738162	#NUM!	#NUM!	0.0596539	#NUM!	#NUM!
	Biscayne	Laguncularia racemosa	1.5			0.96	0.025051	0.105		0.0491735	#NUM!	#NUM!	0.0384907	#NUM!	#NUM!	0.0306083	#NUM!	#NUM!	0.0269965	#NUM!	#NUM!
	Biscayne	Laguncularia racemosa	1.44			0.81	0.03247	0.3		0.0431694	#NUM!	#NUM!	0.0341404	#NUM!	#NUM!	0.027014	#NUM!	#NUM!	0.0241239	#NUM!	#NUM!
	Biscayne	Laguncularia racemosa	2.4			0.94	0.039879	0.115		0.220229	#NUM!	#NUM!	0.15313	#NUM!	#NUM!	0.128957	#NUM!	#NUM!	0.0985967	#NUM!	#NUM!
	Biscayne	Laguncularia racemosa	1.1			0.905	0.024063	0.17		0.0182828	#NUM!	#NUM!	0.0154743	#NUM!	#NUM!	0.0118485	#NUM!	#NUM!	0.0114836	#NUM!	#NUM!
	Biscayne	Laguncularia racemosa	1.7			1.01	0.054357	0.21		0.0733047	#NUM!	#NUM!	0.055598	#NUM!	#NUM!	0.0448925	#NUM!	#NUM!	0.0381169	#NUM!	#NUM!
	Biscayne	Laguncularia racemosa	1.9			1.02	0.05009	0.23		0.104526	#NUM!	#NUM!	0.0770865	#NUM!	#NUM!	0.0630937	#NUM!	#NUM!	0.0517899	#NUM!	#NUM!
	Biscayne	Laguncularia racemosa	1.9			1.07	0.074491	0.18		0.104526	#NUM!	#NUM!	0.0770865	#NUM!	#NUM!	0.0630937	#NUM!	#NUM!	0.0517899	#NUM!	#NUM!
	Biscayne	Laguncularia racemosa	2.1			1.35	0.064501	0.14		0.14384	#NUM!	#NUM!	0.103438	#NUM!	#NUM!	0.085702	#NUM!	#NUM!	0.0682396	#NUM!	#NUM!
	Biscayne	Laguncularia racemosa	1.8			1.05	0.047658	0.22		0.0879669	#NUM!	#NUM!	0.0657644	#NUM!	#NUM!	0.0534729	#NUM!	#NUM!	0.0446201	#NUM!	#NUM!
	Biscayne	Laguncularia racemosa	0.39			0.315	0.001397	0.05		0.000669108	#NUM!	#NUM!	0.000735441	#NUM!	#NUM!	0.000496201	#NUM!	#NUM!	0.000659135	#NUM!	#NUM!
	Biscayne	Laguncularia racemosa	0.325			0.22	0.000552	0.045		0.000374031	#NUM!	#NUM!	0.000430441	#NUM!	#NUM!	0.000284029	#NUM!	#NUM!	0.000398796	#NUM!	#NUM!
	Biscayne	Laguncularia racemosa	0.41			0.318	0.001449	0.02		0.000784839	#NUM!	#NUM!	0.000851842	#NUM!	#NUM!	0.000578254	#NUM!	#NUM!	0.000756541	#NUM!	#NUM!
	Biscayne	Laguncularia racemosa	0.2			0.105	9.7e-05	0.02		7.94851e-05	#NUM!	#NUM!	0.000103378	#NUM!	#NUM!	6.42912e-05	#NUM!	#NUM!	0.000104626	#NUM!	#NUM!
	Biscayne	Laguncularia racemosa	0.2			0.145	0.000144	0.015		7.94851e-05	#NUM!	#NUM!	0.000103378	#NUM!	#NUM!	6.42912e-05	#NUM!	#NUM!	0.000104626	#NUM!	#NUM!
	Biscayne	Laguncularia racemosa	0.59	0.29		0.486	0.003654	0.05		0.00250621	0.00483757	#NUM!	0.00248178	0.00573645	#NUM!	0.00176119	0.00300269	#NUM!	0.00206285	0.00383223	#NUM!
	Biscayne	Laguncularia racemosa	0.83	0.38		0.565	0.008364	0.075		0.0074449	0.00932984	#NUM!	0.00676475	0.0105952	#NUM!	0.00500471	0.00585875	#NUM!	0.0052842	0.00716472	#NUM!
	Biscayne	Laguncularia racemosa	0.88	0.45		0.7	0.011169	0.15		0.00897222	0.0140704	#NUM!	0.00803323	0.0155522	#NUM!	0.00598573	0.00890009	#NUM!	0.00620861	0.0105971	#NUM!
	Biscayne	Laguncularia racemosa	1.22	0.61		0.9	0.028437	0.21		0.0254383	0.0294681	#NUM!	0.0209761	0.0310241	#NUM!	0.0162653	0.0188852	#NUM!	0.0152759	0.0214308	#NUM!
	Biscayne	Laguncularia racemosa	1.23	0.82		1.295	0.033535	0.2		0.0261094	0.0604739	#NUM!	0.0214853	0.0607236	#NUM!	0.0166767	0.039252	#NUM!	0.0156235	0.0425088	#NUM!
	Biscayne	Laguncularia racemosa	1.5	0.81		1.43	0.040951	0.22		0.0491735	0.0586974	#NUM!	0.0384907	0.0590556	#NUM!	0.0306083	0.0380788	#NUM!	0.0269965	0.0413183	#NUM!
	Biscayne	Laguncularia racemosa	2.1	1.24		1.86	0.100349	0.23		0.14384	0.165202	#NUM!	0.103438	0.155263	#NUM!	0.085702	0.109152	#NUM!	0.0682396	0.110732	#NUM!
	Biscayne	Laguncularia racemosa	1.745	0.97		1.54	0.059854	0.13		0.079676	0.090961	#NUM!	0.0600337	0.0889143	#NUM!	0.0486289	0.0594684	#NUM!	0.0409627	0.0627157	#NUM!
	Biscayne	Laguncularia racemosa	2.56	1.55	0.92	2.35	0.171878	0.32		0.270574	0.284123	0.488285	0.185101	0.257664	0.3009	0.157114	0.189535	0.551907	0.11779	0.185617	0.203921
	Biscayne	Laguncularia racemosa	1.93	1.25	0.648	2.02	0.092307	0.26		0.109882	0.168458	0.259467	0.0807174	0.15812	0.151971	0.066192	0.111342	0.35314	0.0540749	0.11281	0.0981625
	Biscayne	Laguncularia racemosa	2.98	1.513	0.869	2.58	0.185233	0.23		0.439289	0.267922	0.440546	0.289233	0.243913	0.269246	0.250093	0.178543	0.513229	0.179036	0.17552	0.181049
	Biscayne	Laguncularia racemosa	3.784	2.588	1.462	2.852	0.488744	0.56		0.941161	0.987423	1.12607	0.583473	0.824952	0.742134	0.519434	0.673381	0.995733	0.345807	0.608152	0.535896
	Biscayne	Laguncularia racemosa	5.291	3.098	2.046	3.79	0.847	0.5		2.74211	1.52872	2.06478	1.56226	1.24095	1.42875	1.44886	1.05062	1.5279	0.871104	0.92226	1.08031
	Biscayne	Laguncularia racemosa	5.719	3.475	2.086	3.41	0.95873	0.58		3.5144	2.02079	2.13817	1.96339	1.61052	1.48369	1.83823	1.39567	1.56605	1.07938	1.20312	1.12484
	Biscayne	Laguncularia racemosa	4.645	3.182	2.219	3.57	0.854	0.6		1.81002	1.6314	2.39038	1.06562	1.31865	1.67363	0.972694	1.12248	1.69435	0.608433	0.981185	1.27963
	Biscayne	Laguncularia racemosa	4.088	2.436	1.478	3.16	0.848	0.42		1.20426	0.852365	1.1484	0.732182	0.719047	0.758046	0.657996	0.579766	1.00964	0.427882	0.528637	0.548202
	Biscayne	Laguncularia racemosa	5.928	3.963	2.361	4.04	1.2308	0.6		3.94073	2.78098	2.67341	2.18175	2.17027	1.8887	2.05163	1.93158	1.83368	1.19161	1.63089	1.45639
	Biscayne	Laguncularia racemosa	5.432	4.078	2.788	4.19	1.44095	1		2.9821	2.98117	3.60835	1.68776	2.31588	2.61141	1.57028	2.07318	2.26622	0.936589	1.74255	2.06006
	Biscayne	Laguncularia racemosa	7.62	5.71	2.775	4.48	3.79476	1.6		8.77882	6.75501	3.57805	4.5623	4.97238	2.58773	4.42366	4.76608	2.25277	2.3805	3.7985	2.04008
	Biscayne	Laguncularia racemosa	7.47	4.08	2.635	4.7	3.35073	0.9		8.23935	2.98472	3.25903	4.30344	2.31845	2.33938	4.16257	2.07569	2.10899	2.25357	1.74453	1.83125
	Biscayne	Laguncularia racemosa	9.04	6.92	5.86	5.43	6.68894	1.75		15.1418	10.776	13.7812	7.53742	7.69203	11.1079	7.46235	7.66624	5.8385	3.81242	5.92715	9.7014
	Biscayne	Laguncularia racemosa		5.4	3.09	5.44	3.60258	0.8		#NUM!	5.89816	4.34395	#NUM!	4.3806	3.19102	#NUM!	4.15155	2.58349	#NUM!	3.33804	2.55302
