# Supplementary material for: Evaluating tree biomass estimation in trans-Atlantic mangrove species: Comparing bole diameter measurements for improved accuracy
Source: PLoS One. 2025 Sep 11;20(9):e0323926. doi: 10.1371/journal.pone.0323926 (PMC12425185; doi:10.1371/journal.pone.0323926)
Supplement: S3 Table — The first and second columns contain the Log10 transformed Y and X variables, respectively, followed by the dataset, group, sample size (n), R2 values, slope with lower and upper 95% confidence intervals, and intercept with lower and upper 95% confidence intervals. Thick borders are included to help the reader identify data analyzed at the same level. (XLSX) [file pone.0323926.s003.xlsx]

## Sheet: Table S3
	OLS regression data for those trees that had all three measures (BSD, D30 and DBH).
	Dataset	Log10 Y variable	Log10 X variable	Group	n	R2	Slope	LowCI	UppCI	Interc	LowCI	UppCI
	Combined	DryMass	BSD	none	150	0.856	2.456	2.292	2.619	-1.142	-1.273	-1.01
	Combined	DryMass	D30	none	150	0.925	2.388	2.277	2.499	-0.9467	-1.0305	-0.8629
	Combined	DryMass	DBH	none	150	0.909	1.816	1.723	1.909	-0.2541	-0.3171	-0.1911
	Combined	DryMass	BSD	A. germinans	39	0.952	2.833	2.62	3.045	-1.41	-1.564	-1.256
	Combined	DryMass	BSD	C. erectus	27	0.935	2.43	2.167	2.693	-1.073	-1.272	-0.873
	Combined	DryMass	BSD	L. racemosa	44	0.931	2.614	2.393	2.835	-1.537	-1.748	-1.326
	Combined	DryMass	BSD	R. mangle	40	0.831	2.654	2.261	3.046	-1.009	-1.286	-0.731
	Combined	DryMass	D30	A. germinans	39	0.965	2.671	2.501	2.841	-1.1784	-1.2959	-1.0609
	Combined	DryMass	D30	C. erectus	27	0.956	2.385	2.174	2.597	-0.9001	-1.0498	-0.7504
	Combined	DryMass	D30	L. racemosa	44	0.971	2.365	2.238	2.491	-1.1053	-1.2182	-0.9925
	Combined	DryMass	D30	R. mangle	40	0.937	2.562	2.344	2.781	-0.8318	-0.98	-0.6837
	Combined	DryMass	DBH	A. germinans	39	0.949	2.007	1.851	2.162	-0.443786	-0.538153	-0.349418
	Combined	DryMass	DBH	C. erectus	27	0.884	1.708	1.453	1.963	-0.218399	-0.381238	-0.05556
	Combined	DryMass	DBH	L. racemosa	44	0.952	1.951	1.814	2.088	-0.452704	-0.561202	-0.344206
	Combined	DryMass	DBH	R. mangle	40	0.949	1.748	1.616	1.881	0.007877	-0.073667	0.089422
	Combined	DryMass	BSD	Biscayne	39	0.571	2.024	1.439	2.608	-1.1696	-1.5145	-0.8246
	Combined	DryMass	BSD	San Juan	111	0.901	2.312	2.166	2.457	-0.9328	-1.0585	-0.8071
	Combined	DryMass	D30	Biscayne	39	0.823	2.302	1.946	2.658	-1.0642	-1.2378	-0.8906
	Combined	DryMass	D30	San Juan	111	0.932	2.265	2.149	2.381	-0.7996	-0.8959	-0.7033
	Combined	DryMass	DBH	Biscayne	39	0.607	1.288	0.943	1.634	-0.2315	-0.3474	-0.1157
	Combined	DryMass	DBH	San Juan	111	0.934	1.854	1.76	1.948	-0.2578	-0.3293	-0.1864
	San Juan	DryMass	BSD	A. germinans	26	0.97	2.788	2.582	2.995	-1.3159	-1.4808	-1.151
	San Juan	DryMass	BSD	C. erectus	27	0.935	2.43	2.167	2.693	-1.0726	-1.2721	-0.8731
	San Juan	DryMass	BSD	L. racemosa	31	0.969	2.316	2.158	2.474	-1.1242	-1.2895	-0.9589
	San Juan	DryMass	BSD	R. mangle	27	0.925	2.393	2.113	2.673	-0.6927	-0.9123	-0.4731
	San Juan	DryMass	D30	A. germinans	26	0.976	2.61	2.437	2.784	-1.0674	-1.1999	-0.935
	San Juan	DryMass	D30	C. erectus	27	0.956	2.385	2.174	2.597	-0.9001	-1.0498	-0.7504
	San Juan	DryMass	D30	L. racemosa	31	0.968	2.232	2.078	2.386	-0.9413	-1.0967	-0.786
	San Juan	DryMass	D30	R. mangle	27	0.973	2.353	2.192	2.515	-0.6143	-0.7387	-0.4898
	San Juan	DryMass	DBH	A. germinans	26	0.951	1.938	1.752	2.123	-0.3369	-0.4658	-0.2081
	San Juan	DryMass	DBH	C. erectus	27	0.884	1.708	1.453	1.963	-0.2184	-0.3812	-0.0556
	San Juan	DryMass	DBH	L. racemosa	31	0.95	1.798	1.642	1.955	-0.2735	-0.4167	-0.1304
	San Juan	DryMass	DBH	R. mangle	27	0.974	2.063	1.925	2.202	-0.2536	-0.354	-0.1532
	Biscayne	DryMass	BSD	A. germinans	13	0.9	2.328	1.812	2.843	-1.276	-1.558	-0.994
	Biscayne	DryMass	BSD	L. racemosa	13	0.96	2.729	2.359	3.098	-1.9	-2.157	-1.643
	Biscayne	DryMass	BSD	R. mangle	13	0.273	2.69	-0.225	5.605	-1.295	-2.778	0.188
	Biscayne	DryMass	D30	A. germinans	13	0.989	2.244	2.087	2.401	-1.119	-1.199	-1.039
	Biscayne	DryMass	D30	L. racemosa	13	0.951	2.393	2.031	2.755	-1.213	-1.401	-1.025
	Biscayne	DryMass	D30	R. mangle	13	0.726	2.969	1.76	4.177	-1.146	-1.657	-0.635
	Biscayne	DryMass	DBH	A. germinans	13	0.974	1.752	1.564	1.941	-0.517	-0.5864	-0.4476
	Biscayne	DryMass	DBH	L. racemosa	13	0.92	2.043	1.644	2.443	-0.6152	-0.7574	-0.4729
	Biscayne	DryMass	DBH	R. mangle	13	0.919	1.665	1.336	1.993	0.1424	0.059	0.2258
